# Supplementary material for: Magnetic Resonance Imaging Findings in Infants with Severe Traumatic Brain Injury and Associations with Abusive Head Trauma
Source: Children (Basel). 2022 Jul 21;9(7):1092. doi: 10.3390/children9071092 (PMC9322188; doi:10.3390/children9071092)
Supplement: Supplementary file 1 [file children-09-01092-s001.zip]

Archive with 1 entries (1 files):
- children-1786460-supplementary.pdf
